# Supplementary material for: Impact of the Drying Procedure and Botanical Origin on the Physico-Chemical and Potentially Bioactive Properties of Honey Powders
Source: Foods. 2023 Oct 31;12(21):3990. doi: 10.3390/foods12213990 (PMC10650056; doi:10.3390/foods12213990)
Supplement: Supplementary file 1 [file foods-12-03990-s001.zip]

Archive with 1 entries (1 files):
- foods-2661313-supplementary.pdf
